# Supplementary material for: Cost-Effectiveness of Treatment Decisions for Early Childhood Caries in Infants and Toddlers: A Systematic Review
Source: Medicina (Kaunas). 2023 Oct 20;59(10):1865. doi: 10.3390/medicina59101865 (PMC10608526; doi:10.3390/medicina59101865)
Supplement: Supplementary file 1 [file medicina-59-01865-s001.zip]

Archive with 3 entries (3 files):
- Figure S1. PRISMA 2020 checklist.pdf
- Figure S2. PRISMA flow diagram.pdf
- Table S1. Excluded studies.pdf
